# Supplementary material for: Retinoic acid-induced protein 14 controls dendritic spine dynamics associated with depressive-like behaviors
Source: eLife. 2022 Apr 25;11:e77755. doi: 10.7554/eLife.77755 (PMC9068211; doi:10.7554/eLife.77755)
Supplement: Figure 1—source data 1. [file elife-77755-fig1-data1.xlsx]

## Sheet: Fig 1 A–B Golgi-stained
	Figure 1– Values for dendritic spine density analysis of Rai14+/- mouse brains.
		Figure 1 A				Figure 1 B
		spine density/ mm				spine density/ mm
		WT	Rai14+/-			WT	Rai14+/-
	number of mouse brains	4	4		number of mouse brains	4	4
	Mean ± SEM	11.37 ± 0.3511	7.538 ± 0.5814		Mean ± SEM	10.09 ± 0.2302	7.096 ± 0.2772
	p-value	0.0013			p-value	0.0002
	Significance	**			Significance	***
	Test	student's t-test			Test	student's t-test
	mouse 1 average	10.6537	6.26867		mouse 1 average	9.88345	6.74189
	mouse 1 neuron1	11.5775	8.39429		mouse 1 neuron1	9.51758	7.06706
	mouse 1 neuron2	9.30186	8.15248		mouse 1 neuron2	9.49311	4.52731
	mouse 1 neuron3	11.2693	6.36938		mouse 1 neuron3	9.59846	5.86111
	mouse 1 neuron4	14.3404	6.09246		mouse 1 neuron4	9.38693	7.58
	mouse 1 neuron5	9.67902	5.68921		mouse 1 neuron5	9.65236	7.43777
	mouse 1 neuron6	8.99178	4.52034		mouse 1 neuron6	12.172	7.0414
	mouse 1 neuron7	8.52565	4.66257		mouse 1 neuron7	10.3189	6.85943
	mouse 1 neuron8	11.5438			mouse 1 neuron8	8.92827	8.28825
	mouse 2 average	12.2661	9.08413		mouse 1 neuron9		7.34414
	mouse 2 neuron1		12.4683		mouse 1 neuron10		6.1734
	mouse 2 neuron2	14.784	6.62658		mouse 1 neuron11		5.98093
	mouse 2 neuron3	11.9129	11.9684		mouse 2 average	9.91353	7.52511
	mouse 2 neuron4	13.6174	10.6178		mouse 2 neuron1	9.58233	7.95734
	mouse 2 neuron5	13.3544	9.0238		mouse 2 neuron2	10.4049	8.64029
	mouse 2 neuron6	10.6899	10.952		mouse 2 neuron3	9.56568	8.32853
	mouse 2 neuron7	12.4434	6.47963		mouse 2 neuron4	12.1283	7.51845
	mouse 2 neuron8	9.47096	8.39983		mouse 2 neuron5	9.63574	7.10419
	mouse 2 neuron9	14.0104	6.89521		mouse 2 neuron6	10.5657	6.57985
	mouse 2 neuron10	10.1114	7.40975		mouse 2 neuron7	8.14889	7.10623
	mouse 3 average	11.0127	7.31015		mouse 2 neuron8	9.27669	8.08887
	mouse 3 neuron1	11.035	6.9345		mouse 2 neuron9		7.27191
	mouse 3 neuron2	9.69273	7.56659		mouse 2 neuron10		6.65544
	mouse 3 neuron3	9.72267	5.94889		mouse 3 average	9.7901	7.61121
	mouse 3 neuron4	11.4476	7.95756		mouse 3 neuron1	10.0916	8.32346
	mouse 3 neuron5	13.9937	10.11		mouse 3 neuron2	10.7494	8.03181
	mouse 3 neuron6	12.0762	6.58488		mouse 3 neuron3	9.73958	8.50055
	mouse 3 neuron7	8.62661	7.47314		mouse 3 neuron4	10.0198	8.25045
	mouse 3 neuron8	12.2026	5.90563		mouse 3 neuron5	9.99578	7.08546
	mouse 3 neuron9	11.5852			mouse 3 neuron6	8.38389	8.35815
	mouse 3 neuron10	10.4012			mouse 3 neuron7	9.59981	7.25928
	mouse 3 neuron11	10.3564			mouse 3 neuron8	9.74095	6.41378
	mouse 4 average	11.5577	7.48884		mouse 3 neuron9		6.27793
	mouse 4 neuron1	12.3001	7.91992		mouse 4 average	10.7768	6.50738
	mouse 4 neuron2	10.6853	7.4202		mouse 4 neuron1	13.5265	7.46622
	mouse 4 neuron3	16.2762	7.09555		mouse 4 neuron2	8.26037	5.65395
	mouse 4 neuron4	10.5751	8.60018		mouse 4 neuron3	10.5746	5.88914
	mouse 4 neuron5	10.9121	7.97862		mouse 4 neuron4	11.4429	6.76173
	mouse 4 neuron6	10.8859	6.45094		mouse 4 neuron5	10.8567	7.88342
	mouse 4 neuron7	10.8365	7.33253		mouse 4 neuron6	10.2845	5.5994
	mouse 4 neuron8	9.99014	7.11276		mouse 4 neuron7	10.8992	7.08312
					mouse 4 neuron8	10.37	5.72208

## Sheet: Fig 1 C–E KO neuron
	Figure 1– Values for dendritic spine analysis of dissociated Rai14-/- neurons.
		Figure 1 C				Figure 1 D				Figure 1 E
		spine density/ mm				mature spine density/ mm				spine length [mm]			spine head size [mm]
		WT	Rai14-/-			WT	Rai14-/-			WT	Rai14-/-		WT	Rai14-/-
	number of neurons	24	38		number of neurons	24	38		number of spines	2165	2207		1131	1210
	Mean ± SEM	9.973 ± 0.5430	6.594 ± 0.4358		Mean ± SEM	5.250 ± 0.2861	3.572 ± 0.2266		Mean	1.156	1.155		0.632502	0.646983
	p-value	< 0.0001			p-value	< 0.0001			Std. Deviation	0.6305	0.6274		0.226891	0.208713
	Significance	***			Significance	***			Std. Error	0.01355	0.01336		0.0067466	0.00600007
	Test	student's t-test			Test	student's t-test			Test	Kolmogorov-Smirnov test			Kolmogorov-Smirnov test
		9.50705	4.31689			5.37	3.43			1.29	1.51		0.79	0.71
		13.0963	12.9028			6.49	4.52			1.71	2.08		0.55	1.02
		10.172	11.5698			4.55	4.16			2.91	1.75		0.53	1.01
		7.80049	8.89189			5.65	6.73			0.72	1.44		0.52	0.86
		8.97928	3.24254			5.99	2.13			1.24	0.73		0.52	0.92
		8.95451	5.03261			4.43	3.13			2.16	1.11		0.59	0.93
		14.0064	9.17511			8.04	4.69			2.56	0.92		0.55	0.77
		5.73465	6.75674			2.82	4.31			0.79	1.57		0.54	0.89
		6.31599	7.77753			3.87	5.43			0.95	0.6		0.41	0.87
		11.2378	8.30917			6.63	2.73			1.25	1.52		0.69	0.87
		11.9777	4.05442			5.58	2.92			0.52	0.6		0.76	1.06
		16.7582	10.7407			8.31	4.95			0.54	0.93		0.72	0.98
		11.1851	3.00673			6.04	2.62			1.25	0.71		0.54	0.76
		11.2007	3.61236			6.35	2.64			1.62	0.48		0.62	0.85
		10.5174	6.78309			5.62	4.68			0.63	0.96		0.6	0.93
		12.0208	4.33998			5.86	3.47			0.71	1.65		0.94	0.94
		9.34297	8.02897			4.78	5.83			1.08	0.96		0.69	0.68
		9.3307	10.346			5.05	5.32			1.98	1.63		0.58	0.41
		12.0191	7.91192			5.19	3.41			0.75	1.08		0.49	0.91
		7.75109	10.6157			3.43	4.75			0.96	1.03		0.73	0.6
		8.67979	6.33289			3.8	3.72			0.56	1.79		0.68	0.37
		8.8764	4.97199			2.96	2.33			0.42	1.02		0.64	0.87
		8.96555	10.3702			5.17	5.99			1	1.01		0.58	0.87
		4.9255	2.84495			4.02	2.68			1.14	1.16		0.51	0.81
			6.42218				3.45			0.64	0.77		0.3	0.8
			8.0639				3.68			0.35	1.06		0.3	0.69
			3.57954				1.6			0.48	0.86		0.47	0.76
			6.49603				0.99			0.33	0.75		0.51	0.76
			5.40551				3.17			0.88	0.7		0.49	1.18
			8.23821				5.88			0.99	1.01		0.61	0.49
			6.21214				2.22			0.96	0.95		0.39	1.02
			5.69853				2.85			0.46	0.75		0.67	0.48
			5.18291				3.05			0.33	0.99		0.67	0.55
			5.62412				3.7			0.86	0.91		0.46	0.51
			6.85396				2.81			1.32	0.94		0.5	0.32
			5.35569				2.37			0.59	0.64		0.35	0.66
			3.60682				2.68			0.65	0.78		0.45	0.49
			1.90799				0.73			0.53	0.64		0.43	0.66
										0.97	0.63		0.3	0.38
										0.63	1.03		1.03	0.76
										0.47	2.18		0.59	0.89
										1.6	2.24		0.52	0.81
										0.42	1.15		0.67	0.76
										0.34	0.8		0.35	0.5
										0.49	1.24		0.35	0.51
										0.85	1.35		0.74	0.43
										1.59	0.87		0.3	0.55
										0.58	1.12		0.56	0.4
										1.3	0.84		0.58	0.56
										2.11	1.32		0.82	0.56
										0.63	0.95		0.65	0.44
										0.55	0.5		0.63	0.38
										1.04	0.58		0.71	0.46
										1.4	0.79		0.68	0.39
										0.51	1.56		0.59	0.57
										0.41	0.41		0.64	0.3
										0.69	0.84		0.7	0.6
										1.49	1.15		1.16	0.76
										0.45	0.59		0.49	0.73
										0.65	0.8		0.62	0.47
										1.29	0.35		0.6	0.62
										0.95	0.71		0.51	0.59
										1.61	1.69		1.08	0.49
										0.86	0.61		0.57	0.64
										0.5	0.73		0.75	0.58
										0.73	0.82		1.33	0.52
										1.73	2.21		0.77	0.91
										0.44	0.68		1.34	0.74
										0.48	0.83		1.03	1.07
										0.31	0.45		1.09	1.04
										1	0.74		0.88	0.87
										0.45	1.6		0.7	0.85
										0.54	0.97		0.65	0.97
										1.65	0.79		0.29	0.97
										0.85	2.32		1.25	0.9
										0.88	0.52		0.59	1.04
										0.96	0.75		0.45	0.82
										2.79	0.39		0.34	0.63
										1.52	0.73		0.61	0.61
										0.99	1.52		0.39	0.89
										1.29	0.84		0.46	0.68
										1.15	0.47		0.4	0.64
										0.81	1.62		1.1	0.7
										0.91	2.04		1.06	0.66
										0.85	1.68		0.5	0.94
										0.63	1.97		0.93	0.6
										1.73	1.66		0.73	0.75
										1.72	1.13		0.99	0.58
										0.76	0.89		1.13	0.7
										1.31	1.53		0.86	0.69
										1.25	1.28		0.38	0.79
										0.84	1.6		0.7	0.39
										1.23	1.82		0.8	0.59
										1.07	1.34		1	0.68
										1.08	1.72		0.52	0.45
										0.88	0.93		1.2	0.6
										1.09	1.84		0.36	0.83
										1.05	0.93		0.33	0.36
										0.72	1.24		0.35	0.95
										1.06	0.93		1.04	0.71
										0.68	1.32		0.54	0.73
										1.59	0.86		0.96	0.53
										2.97	1.1		0.81	0.84
										2.88	1.55		0.61	0.8
										0.95	1.06		1.06	0.83
										2.55	1.17		1.08	1.14
										0.82	1.33		1.02	0.64
										1.88	0.85		1.12	0.88
										0.44	0.78		0.91	0.93
										0.26	0.93		0.87	0.57
										1.79	0.76		0.43	0.7
										1.24	1.22		0.58	0.88
										0.91	1.12		0.97	0.77
										0.8	1.34		0.86	0.75
										1.27	0.74		0.91	0.66
										1.42	0.83		0.9	0.53
										0.62	0.84		0.89	0.9
										1.28	1.12		0.99	0.71
										0.96	0.82		0.62	0.95
										0.65	0.86		0.97	0.57
										0.44	0.93		0.76	0.9
										2.37	1.26		0.59	0.58
										0.6	1.41		0.6	0.54
										0.68	0.8		0.76	0.71
										1.01	1.09		0.9	0.57
										0.6	1.16		0.96	0.84
										0.86	0.83		0.6	0.47
										1.4	1.01		0.79	0.73
										1.04	1		0.94	0.64
										0.5	0.72		0.9	0.58
										1.01	1.25		0.8	0.57
										1.66	0.63		0.57	0.67
										2.14	0.69		0.42	0.74
										1.48	1.11		0.86	0.4
										1.11	1.06		0.39	0.83
										0.8	0.75		0.78	0.86
										1.47	0.82		0.79	0.65
										1.17	2.14		0.61	0.88
										1.17	1.81		0.82	0.82
										1.3	1.03		0.48	0.56
										1.24	1		0.71	0.46
										1.32	1.9		0.54	0.61
										0.95	2.94		0.78	0.89
										1.01	0.74		0.38	0.81
										1.36	2.58		0.87	0.68
										0.44	0.78		0.9	0.83
										1.1	0.6		0.36	0.68
										0.89	1.27		0.57	1.11
										1.08	1.85		0.79	0.92
										1	2.14		0.72	0.79
										1.57	0.77		0.54	0.87
										1.79	0.99		0.63	0.65
										0.82	2.56		0.73	0.81
										1.2	1.13		0.84	0.76
										1	2.78		0.8	0.71
										0.39	0.81		0.34	0.69
										0.42	2.41		0.74	1.1
										0.81	0.58		0.62	0.5
										0.48	0.76		0.44	0.74
										0.91	1.18		0.63	0.6
										0.85	1.31		0.77	0.68
										0.91	2.6		0.43	0.69
										0.16	2.17		0.57	0.98
										1	0.8		0.52	0.9
										0.93	0.73		0.3	0.93
										0.55	0.87		0.76	0.75
										0.67	1.12		0.65	0.86
										1.13	0.44		0.75	0.83
										0.65	0.79		0.54	0.78
										1.04	0.76		0.7	0.62
										1.29	0.62		0.64	0.66
										0.75	2.33		0.69	0.76
										0.97	0.84		0.54	0.71
										1.14	0.95		0.61	0.88
										0.96	0.71		0.7	0.79
										0.79	2.17		0.49	0.82
										1.46	0.64		0.61	0.9
										0.48	0.67		0.59	0.78
										1.25	0.62		0.65	0.9
										0.62	1.63		0.44	0.72
										1.47	0.77		0.47	0.61
										1.59	0.49		0.53	0.51
										0.96	1.09		0.63	0.8
										0.91	2.26		0.63	0.64
										1.04	1.01		0.53	0.8
										1.77	0.73		0.66	0.3
										0.98	0.73		0.62	0.52
										0.89	2.43		0.72	1.06
										1	1.79		0.53	0.38
										0.87	1.48		0.37	0.58
										1.66	1.26		0.48	0.51
										1.32	1.82		0.63	0.64
										0.9	2.35		0.67	0.43
										0.75	1.69		0.74	0.66
										1.03	1.3		0.76	0.34
										0.74	2.97		0.89	0.89
										1.27	2.03		0.97	0.77
										1.26	1.65		0.8	0.54
										0.96	1.63		1.04	0.85
										0.75	0.9		0.91	1.23
										0.76	1.37		1.15	0.62
										0.75	2.47		1.06	0.63
										0.65	2		0.85	0.94
										0.92	1.87		1.11	0.74
										2.49	2		0.89	0.49
										1.24	1.08		1.19	0.57
										0.82	2.41		1.16	0.74
										1.59	2.08		1.16	0.85
										0.85	2.15		1.01	0.49
										0.9	1		0.57	0.53
										0.97	1.79		0.53	0.49
										1.78	1.02		0.86	0.66
										2.31	1.83		1.07	0.67
										0.79	1.68		0.71	0.71
										1.56	1.74		1	0.85
										2.91	1.73		0.89	0.79
										2.3	1.48		1.03	0.83
										0.79	1.04		0.67	0.84
										1.12	1.96		1.15	0.78
										2.25	1.15		0.98	0.82
										2.73	1.02		0.58	0.95
										0.96	1.63		0.82	0.5
										1.04	0.95		0.81	0.5
										1.19	1.94		1.16	0.49
										1.59	1.5		1.09	0.57
										2.81	1.12		0.62	0.8
										0.89	1.29		1.07	0.74
										0.84	1.31		1.35	0.63
										2.18	1.4		0.79	0.34
										0.43	1.6		1.34	0.59
										1.26	0.83		1.02	0.55
										2.89	1.5		1.36	0.41
										0.46	0.88		0.8	0.44
										0.84	1.11		1.08	0.55
										1.96	1.06		0.55	0.68
										1.44	1.17		0.96	0.53
										0.92	1.24		0.93	0.36
										0.46	1.3		0.79	0.48
										1.05	1.07		0.71	0.42
										1.92	1.21		0.77	0.73
										0.51	1.19		0.57	0.59
										2.25	0.88		0.82	0.89
										2.02	0.79		0.91	0.88
										2.01	1.27		0.61	0.65
										1.9	1.32		0.89	0.56
										1.86	1.11		0.81	0.38
										2.19	1.04		1.18	0.41
										1.68	1.24		0.88	0.64
										2.53	0.96		0.67	0.84
										2.05	1.12		0.84	0.54
										1.19	1.07		0.86	0.55
										1.29	2.62		0.77	0.7
										0.54	1.16		0.71	0.81
										0.99	0.92		0.59	0.5
										0.74	2.41		0.8	0.53
										1.67	1.11		0.56	0.8
										0.75	3.24		1.29	0.81
										0.67	0.87		0.93	0.8
										0.36	1.27		0.72	0.57
										1.87	1.19		0.92	0.78
										0.54	1.94		0.63	1.24
										0.57	1.09		0.39	0.78
										2.11	2.18		0.6	0.49
										1.73	1.02		0.61	0.91
										1.71	0.89		0.46	0.81
										1.45	2.52		0.38	0.86
										1.61	0.57		0.64	0.56
										1.82	1.69		0.87	0.81
										2.4	1.45		0.78	0.62
										2.54	1.66		0.81	0.53
										1.59	1.16		0.95	0.62
										2.07	2.33		0.86	0.4
										1.78	1.08		0.59	0.92
										1.61	1.95		0.76	0.95
										1.14	0.73		0.69	0.91
										1.39	1.19		0.92	0.87
										0.9	2.39		0.72	0.67
										1.25	1.76		1.05	0.72
										0.72	1.4		0.5	0.69
										1.01	0.81		0.98	0.94
										1.64	0.46		0.91	0.55
										1.15	2.04		0.43	0.77
										1.57	1.16		1.12	0.98
										1.8	1.35		0.6	0.61
										0.9	1.63		0.82	0.62
										1.41	1		0.46	0.86
										1.5	1.83		0.69	0.44
										1.18	0.76		0.78	0.85
										0.68	1.86		0.9	0.82
										1.96	1.27		0.9	0.74
										1.26	1.6		0.86	0.87
										0.98	0.79		0.94	0.83
										1.79	1.21		0.99	0.93
										1.16	1.34		0.95	0.75
										0.72	1.13		0.73	0.93
										1.19	1.05		0.9	0.65
										3.14	1.77		0.92	0.57
										3.14	0.68		0.91	0.87
										0.99	0.73		0.93	0.78
										1.19	0.42		0.78	0.71
										1.84	0.94		0.59	0.63
										1.13	0.88		0.76	0.77
										0.92	0.71		0.62	0.71
										0.8	1.01		0.81	0.9
										1.88	0.8		0.88	0.69
										1.28	0.99		0.8	0.61
										0.75	0.96		0.55	0.75
										1.13	0.62		0.98	1
										2.54	1.55		0.82	0.72
										1.57	0.93		0.59	0.43
										0.8	1.1		0.91	0.47
										0.9	0.88		1.1	0.52
										0.93	0.59		1	0.84
										0.82	0.88		0.72	0.79
										2.42	0.73		0.68	0.69
										1.74	0.49		0.46	0.47
										0.66	0.65		0.81	0.78
										1.92	0.81		0.94	0.72
										0.69	0.52		0.62	0.88
										1.35	1.04		0.74	0.43
										0.6	1.67		0.75	0.48
										2.05	2.65		0.8	0.93
										0.78	2.8		1.23	0.72
										0.59	1		0.7	0.64
										0.59	1.63		0.51	0.76
										0.5	2.63		0.78	0.73
										0.91	1.15		0.99	0.91
										1.43	1.44		0.9	0.73
										0.85	1.89		0.7	0.64
										0.54	1.38		0.7	0.68
										1.27	2.83		0.61	0.82
										0.65	0.93		0.63	0.48
										0.44	1.65		0.9	0.75
										0.41	0.67		0.84	0.71
										1.22	1.05		0.97	0.72
										0.64	1.39		0.61	0.74
										0.32	0.92		0.53	0.45
										0.83	0.84		0.74	1.08
										1.07	0.53		0.87	0.97
										0.72	1.22		1.02	0.91
										0.6	1.36		0.78	0.71
										0.59	0.87		0.47	0.89
										0.71	0.71		0.77	0.93
										0.39	1.88		0.71	0.51
										0.56	0.81		0.9	0.57
										1.33	0.65		0.94	0.79
										1.78	1.34		1.11	0.68
										0.5	0.63		0.76	0.64
										1.12	0.56		0.93	0.56
										0.84	0.92		0.92	0.48
										0.2	1.98		0.69	0.73
										0.78	2.04		0.85	0.53
										0.41	0.73		0.61	0.92
										1.92	2.85		0.31	0.77
										2.27	2.64		0.52	0.83
										2.07	1.24		0.57	0.56
										1.73	0.66		0.33	0.69
										2.66	2.41		0.59	0.86
										2.61	1.35		0.54	0.82
										0.96	0.97		0.49	0.69
										0.92	0.57		0.86	0.94
										2.93	0.42		0.62	0.51
										1.42	1.26		0.92	0.53
										1.62	0.39		0.3	0.69
										1.79	0.52		0.42	0.3
										1.31	2.18		0.75	1.07
										2.64	0.24		0.42	0.61
										1.21	0.26		0.64	0.71
										2.21	0.72		0.59	1.04
										1.87	0.69		0.6	1.01
										2.7	0.36		0.45	0.76
										2.22	0.65		0.39	0.97
										1.69	0.39		0.48	0.9
										1.91	0.66		1.01	0.74
										2.45	1.6		0.77	0.97
										1.5	1.3		1.06	0.9
										1.31	0.94		0.59	0.89
										2.86	2.23		0.84	0.87
										2.01	0.72		0.65	0.62
										1.67	0.61		0.76	0.78
										1.35	0.44		0.94	1.03
										1.62	0.89		0.86	0.97
										0.84	0.89		0.58	0.72
										1.38	0.34		0.31	0.68
										1.39	2.07		0.89	0.53
										1.52	0.5		0.66	0.92
										0.74	0.59		0.74	0.58
										1.2	1.54		0.31	0.62
										0.87	1.67		0.47	0.81
										1.19	1.83		1.03	0.34
										0.95	1.17		0.36	0.45
										0.87	1.21		0.95	0.64
										2.71	0.7		1.08	0.73
										0.55	1.03		0.32	0.38
										1.48	1.12		0.56	0.57
										0.87	0.78		0.68	0.69
										0.91	1.93		0.85	0.76
										1.5	0.97		0.62	0.72
										1.29	1.49		0.47	0.82
										1.01	2.33		0.43	0.4
										1.5	0.9		0.46	0.7
										1.42	0.62		0.77	0.74
										1.55	1.66		0.54	0.43
										1.74	1.93		0.47	0.46
										0.77	0.61		0.72	0.51
										1.16	0.93		0.45	0.55
										1.73	1.34		0.46	0.68
										2.34	0.94		0.72	0.45
										1.18	1.25		0.74	0.49
										1.29	1.65		0.71	0.43
										0.75	0.86		0.41	0.38
										2.01	1.7		0.8	0.95
										1.31	0.67		0.86	0.94
										0.49	0.62		0.61	0.82
										0.91	0.35		0.73	0.45
										2.01	0.82		0.72	0.42
										0.96	0.49		0.67	0.53
										1.86	0.41		0.54	0.46
										1.6	1.22		0.95	0.46
										2.19	0.91		0.59	0.81
										1.36	0.52		0.82	0.81
										1.14	0.47		0.76	0.43
										1.4	0.37		0.79	0.61
										2.65	0.78		0.86	0.67
										2.42	1.89		0.73	0.67
										1.37	0.41		0.88	0.47
										2.08	0.53		0.45	0.56
										2.12	0.64		0.85	0.71
										0.66	0.54		0.58	0.63
										1.06	0.64		0.53	0.83
										2.02	1.88		0.32	0.51
										0.79	0.84		0.6	0.55
										2.08	0.5		0.58	0.45
										2.48	1.44		0.3	0.4
										2.65	0.68		0.29	0.52
										1.98	0.54		0.89	0.51
										1.13	1.63		0.6	0.7
										1.9	0.45		0.43	0.44
										1.28	0.65		0.42	0.56
										2.1	0.93		0.53	0.4
										1.02	1.19		0.45	0.4
										1.96	0.62		0.85	0.58
										1.09	1.39		0.32	0.51
										0.64	0.69		0.49	0.57
										1.75	0.53		0.5	0.49
										0.68	0.56		0.55	0.63
										1.36	1.24		0.6	0.63
										1.17	0.38		0.59	0.61
										0.96	0.64		0.78	0.43
										0.75	0.63		0.67	0.76
										2.07	1.37		0.65	0.53
										1.04	0.29		0.66	0.44
										0.75	0.42		0.75	0.67
										0.86	0.48		0.36	0.43
										0.6	1.4		0.59	0.76
										0.43	0.35		0.65	0.43
										0.54	1.03		0.46	0.83
										0.55	1.92		0.57	0.79
										1.51	1.12		0.86	0.73
										0.88	1.07		0.92	1.01
										1.25	1.64		0.47	1.08
										2.09	1.12		0.95	0.75
										0.83	0.86		0.85	1
										0.99	1.29		0.29	0.84
										2.15	0.83		0.72	1.03
										0.95	0.99		0.71	0.83
										0.73	1.07		0.6	0.44
										0.59	0.96		0.9	0.66
										0.85	0.95		0.72	0.76
										1.42	1.04		0.72	0.72
										0.56	0.73		0.65	0.77
										0.91	0.78		0.64	0.77
										1.52	0.71		0.67	0.91
										0.68	0.7		0.68	0.92
										1.1	0.95		0.58	0.95
										2.01	0.84		0.69	0.98
										0.52	1.03		0.86	1.38
										0.96	0.97		0.6	0.76
										0.65	0.71		0.73	0.73
										1.76	0.85		0.58	0.79
										1.92	0.9		0.84	0.69
										1.28	0.91		0.76	0.78
										2.02	0.71		0.81	0.95
										1.17	0.81		0.7	0.82
										1.69	0.74		0.83	0.86
										1.57	1.12		0.66	0.88
										1.41	2.9		0.95	1.03
										1.78	2.03		0.49	0.69
										2.65	0.94		0.75	0.64
										1.32	1.67		0.53	0.7
										1.56	1.78		0.55	0.83
										1.24	2.6		0.64	0.49
										1.27	1.31		0.63	0.67
										1.05	1.48		0.64	0.83
										1.75	0.51		0.66	0.91
										2.98	0.5		0.57	0.46
										1.1	0.62		0.64	0.78
										1.32	0.49		0.65	0.92
										1	2.59		0.85	0.61
										1.17	1.67		0.52	0.65
										1.13	2.25		0.73	0.77
										1.05	1.48		0.35	1.01
										1.18	2.07		0.6	0.91
										0.73	1.18		0.36	0.99
										0.74	1.05		0.52	0.99
										1.01	0.55		0.78	0.56
										1.21	0.9		0.85	0.71
										0.9	0.88		0.49	0.39
										1.42	0.93		0.44	0.52
										0.63	1.1		0.99	0.54
										1.07	0.61		0.82	0.71
										1.54	0.7		0.75	0.54
										1.68	1.12		0.59	0.59
										2.11	0.5		0.28	0.69
										1.48	0.93		0.52	0.56
										3.17	0.95		0.55	0.57
										1.82	1.13		0.64	0.35
										0.99	1.06		0.37	0.54
										1.05	1.43		0.64	0.57
										2.61	0.81		0.65	0.47
										1.58	1.06		0.83	0.54
										1.07	0.55		0.31	0.52
										0.78	0.97		0.79	0.56
										1.85	0.78		1.16	0.59
										2.48	0.53		0.77	0.41
										0.9	0.73		0.42	0.57
										1.66	0.7		0.81	0.47
										1.31	0.58		0.46	0.53
										0.44	1.24		1.26	0.53
										1.37	0.74		0.62	0.51
										0.42	0.97		1.02	0.33
										2.27	0.72		0.67	0.6
										0.48	1.79		0.93	0.52
										0.5	2.12		1	0.54
										0.48	2.22		1.18	0.51
										0.93	2.76		0.59	0.5
										0.53	0.81		0.57	0.62
										3.19	1.99		0.64	0.52
										0.71	0.88		0.46	0.53
										1.04	2		0.56	0.52
										0.69	1.89		0.49	0.47
										0.54	1.02		0.75	0.37
										0.68	2.09		0.91	0.33
										1.03	1.03		0.48	0.41
										0.67	0.6		0.8	0.56
										0.81	1.53		0.61	0.51
										2.12	0.77		0.64	0.42
										1.4	0.97		0.75	0.41
										1.47	0.4		0.8	0.25
										1.28	0.95		0.65	0.32
										2.07	1.67		0.78	0.25
										1.14	1.08		0.69	0.33
										0.86	0.42		0.79	0.25
										1.04	0.37		0.72	0.39
										1.79	0.47		0.88	0.25
										0.91	1.37		0.75	0.39
										1.2	0.88		0.64	0.25
										0.95	1.32		0.49	0.43
										1.43	1.87		0.46	0.25
										1.53	1.57		0.55	0.25
										0.72	1.79		1.02	0.34
										1.41	0.92		0.48	0.32
										1.92	1.07		0.45	0.72
										0.76	1.51		0.9	0.41
										0.77	1.04		0.77	0.25
										1.81	1.74		0.39	0.35
										0.99	0.98		0.68	0.47
										1.13	1.34		0.55	0.38
										1.39	1.76		0.9	0.33
										0.75	0.72		0.47	0.41
										0.79	0.54		0.68	0.34
										1.83	1.1		0.6	0.47
										0.88	0.9		0.6	0.42
										1.31	1.28		0.77	0.25
										2.53	0.77		0.74	0.51
										0.77	1.05		0.47	0.51
										0.76	1.58		1.05	0.53
										0.95	1.05		0.6	0.42
										1.77	0.74		0.42	0.44
										0.9	1.31		0.61	0.9
										1.2	0.83		0.87	0.83
										1.61	1.82		0.83	0.81
										0.95	0.71		0.51	0.99
										1.03	0.74		0.82	0.63
										0.91	0.62		0.76	0.96
										1.3	1.28		0.51	0.92
										0.59	0.79		0.5	0.59
										0.83	1.18		0.55	0.72
										2.28	0.84		0.91	0.79
										1.24	0.79		0.92	0.91
										1.46	1.79		0.76	0.97
										0.89	0.69		0.82	0.77
										0.58	0.85		0.54	0.9
										1.88	1.1		0.52	0.76
										0.84	0.74		0.88	0.65
										0.6	0.84		0.73	0.7
										0.49	1.21		0.97	0.83
										2.06	0.8		0.7	0.51
										0.7	0.79		0.62	0.71
										0.55	1.25		0.94	0.57
										0.68	1.1		0.91	0.92
										1.31	0.73		0.48	0.64
										1.65	0.99		0.49	0.66
										0.78	0.68		0.62	0.41
										0.89	0.77		0.54	0.83
										1.35	0.88		0.76	0.56
										1.04	0.46		0.99	0.78
										2.07	0.83		0.98	0.48
										1.2	1.03		0.85	0.82
										1.31	0.93		0.86	0.45
										1.68	0.97		0.57	0.67
										1.15	0.57		0.55	0.85
										1.06	0.94		0.75	0.52
										0.96	1.02		0.78	0.63
										1.51	0.46		0.45	0.97
										1.1	0.81		0.7	0.92
										0.81	0.58		0.72	0.7
										0.88	0.55		0.46	0.64
										1.11	1.45		0.71	0.7
										1.28	1.9		0.81	0.65
										1.25	2.65		0.55	0.68
										0.85	1.24		0.64	0.69
										0.8	1.41		0.48	0.92
										0.76	0.83		0.85	0.85
										1.63	2.06		0.69	0.71
										1.71	0.87		0.78	0.77
										1.82	1.51		0.7	0.88
										1.57	0.7		0.66	0.66
										2.66	1.12		0.88	0.66
										0.53	1.33		0.59	1.14
										1.09	2.39		0.62	0.61
										1.64	0.85		0.53	0.6
										1.21	1.18		0.69	0.44
										0.61	0.87		0.61	0.75
										2.23	1.06		0.69	0.52
										0.5	0.7		0.44	0.57
										0.7	0.52		0.64	0.63
										1.72	1.63		0.77	0.63
										1.04	0.98		0.66	1.07
										0.4	0.64		0.79	1.13
										1.99	0.37		0.79	1.09
										0.85	0.74		0.78	0.66
										0.97	0.84		0.91	1.13
										0.54	2.87		0.81	1.2
										1.66	0.58		0.92	1.21
										0.81	0.66		0.62	0.76
										0.72	0.55		0.55	0.8
										1.17	0.66		0.43	0.95
										0.97	1.89		0.58	0.65
										0.38	2		0.67	0.85
										2.18	2.18		0.63	1
										0.79	2.42		0.91	0.85
										0.79	1.74		0.46	1.06
										1.6	2.54		0.57	0.71
										0.34	1.74		0.46	0.99
										0.61	1.64		0.95	0.68
										0.86	1.55		0.38	0.79
										1.54	1.83		0.47	0.79
										0.43	2.24		0.87	0.4
										0.41	1.82		0.66	0.68
										0.43	1.26		0.54	0.73
										1.32	1.87		0.65	0.62
										0.38	1.64		0.56	0.64
										0.53	1.74		0.52	0.4
										0.97	1.85		0.54	0.4
										0.81	1.28		0.67	0.59
										0.93	1.27		0.61	0.29
										0.69	1.53		0.62	0.69
										1.15	1.02		0.76	0.53
										1.14	1.56		1.01	0.7
										0.94	1.26		0.28	0.62
										1.04	1.28		0.65	0.83
										1.09	1.58		0.74	0.63
										1.88	1.97		0.54	0.78
										1.56	0.93		0.35	0.69
										1.41	1.79		0.51	0.8
										1.31	1.08		0.75	0.56
										1.36	1.73		0.44	0.89
										1.24	1.13		0.57	0.87
										1.2	1.47		0.59	0.96
										1.24	1		0.64	0.96
										0.7	0.84		0.51	0.7
										0.91	1.35		0.62	0.98
										1.12	1.38		0.39	0.65
										1.88	1.39		0.59	1.14
										0.64	1.28		0.51	0.61
										1.64	0.96		0.73	0.47
										1.77	1.13		0.63	0.41
										0.88	1.08		0.46	0.38
										1.82	1.23		0.35	0.41
										0.7	1.06		0.49	0.61
										0.45	0.79		0.8	0.65
										1.76	0.87		0.36	0.57
										1.55	1.1		0.68	0.57
										1.95	0.84		0.79	0.57
										0.93	2.38		0.84	0.58
										0.74	2.77		0.59	0.46
										0.59	1.15		0.42	0.56
										1.64	2.32		0.62	0.52
										1.18	1.05		0.5	0.84
										1.16	1.87		0.5	0.42
										1.98	0.72		0.48	0.34
										1.31	0.88		0.93	0.46
										0.51	0.78		0.83	0.38
										1.9	0.83		0.34	0.62
										0.75	2		0.61	0.61
										1.47	0.52		0.32	0.35
										1.43	0.66		0.83	0.64
										0.62	0.61		0.69	0.38
										1.22	0.72		0.35	0.37
										1.79	0.45		0.62	0.47
										0.89	0.74		0.61	0.5
										0.39	0.57		0.91	0.65
										0.87	0.41		0.8	0.4
										1.31	0.64		0.66	0.7
										0.57	1.46		1.08	0.83
										0.98	0.36		0.82	0.87
										2.12	0.68		0.67	0.65
										0.58	0.35		0.76	0.25
										0.47	0.73		1.01	0.68
										0.34	0.56		0.76	0.4
										2.1	0.53		0.73	0.26
										0.71	1.1		0.86	0.4
										0.98	0.53		0.87	0.29
										1.09	0.7		0.61	0.58
										0.59	1.5		0.85	0.61
										0.55	0.48		1.11	0.49
										1.2	0.75		0.75	0.47
										0.81	1.29		0.66	0.62
										1.16	0.67		0.95	0.51
										0.31	0.4		0.86	0.44
										0.88	0.57		0.46	0.38
										1.26	2.13		0.79	0.39
										0.54	1.4		0.76	0.5
										0.65	1.01		0.66	0.34
										0.87	2.11		0.62	0.53
										0.62	0.72		0.49	0.74
										0.58	1.09		0.75	0.6
										1.64	2.21		0.76	0.58
										0.84	1.86		0.5	0.39
										0.71	0.74		0.52	0.56
										0.88	0.63		0.65	0.7
										0.41	2.78		0.68	0.58
										0.7	0.75		0.41	0.29
										0.34	2.63		0.63	0.51
										1.23	0.46		0.58	0.58
										0.36	1.03		0.9	0.61
										0.26	0.68		0.84	0.81
										1.79	2.49		0.52	0.59
										0.79	2.79		0.78	0.61
										0.6	0.76		0.54	0.9
										1.23	0.49		0.74	0.49
										1.05	0.5		0.51	0.96
										1.19	2.23		0.57	0.88
										1.4	0.73		0.65	0.79
										2.84	2.21		0.72	0.85
										1.28	0.6		0.7	0.6
										1.54	0.63		0.34	0.45
										1.56	0.42		0.74	1.02
										1.54	1.92		0.55	0.87
										1.91	2.09		0.6	0.84
										0.84	0.79		0.39	0.48
										1.55	0.42		0.81	0.79
										1.41	0.52		0.5	0.6
										1.66	2.04		0.75	0.87
										1.13	0.54		0.62	0.74
										0.68	0.51		0.6	0.44
										0.42	1.81		0.75	0.83
										0.81	0.34		1.03	0.6
										2.04	0.4		0.75	0.79
										0.91	1.78		0.6	0.94
										0.38	2.55		0.59	0.51
										1.07	2.32		0.7	0.71
										0.79	1.56		0.7	0.57
										1.7	1.67		0.66	0.52
										0.57	1.92		0.68	0.77
										0.97	1.64		0.63	0.85
										0.54	1.2		0.52	0.99
										1.85	1.41		0.81	0.85
										1.21	1.48		0.67	1.05
										1.11	1.43		0.35	0.93
										1.38	1.51		0.85	0.69
										0.51	1.22		0.73	0.77
										2.36	2.4		1.03	0.74
										0.78	1.63		0.76	0.83
										0.55	1.62		1.01	0.49
										0.84	2.17		0.76	0.93
										1.21	2.3		0.99	0.61
										1.01	1.98		0.78	0.4
										1.92	1.99		0.55	0.76
										0.37	1.75		0.51	0.48
										0.67	2.09		0.67	0.59
										0.87	1.16		0.62	0.64
										1.27	1.13		0.57	0.57
										0.65	0.24		0.56	0.57
										1.22	1.79		0.55	0.35
										0.76	0.85		0.62	0.66
										0.84	0.65		0.3	0.49
										1.66	0.96		0.86	0.56
										0.72	0.23		0.76	0.54
										0.78	1.86		0.35	0.76
										1.33	0.52		0.52	0.46
										0.37	0.35		0.32	1.02
										1.11	0.37		0.77	0.74
										0.7	0.32		0.42	0.86
										0.82	0.4		1.14	0.42
										1.31	0.51		0.39	0.58
										0.42	0.41		0.38	0.56
										0.64	2.06		0.37	0.89
										1.51	0.41		0.61	0.54
										1.05	0.32		0.63	0.59
										0.5	2.21		0.54	0.5
										1	1.67		0.51	0.77
										0.74	1.41		0.79	0.64
										1.04	1.48		0.41	0.68
										1.06	1.46		0.74	0.7
										0.86	1.48		0.6	0.82
										1.02	1.14		0.92	0.75
										0.76	1.46		0.87	0.96
										1.23	1.59		0.98	0.96
										1.08	1.4		0.5	0.92
										1.46	1.66		0.49	0.95
										0.66	0.97		0.91	0.82
										0.52	1.39		0.87	0.96
										1.04	1.35		0.69	0.72
										0.9	2.13		0.87	0.37
										0.78	1.58		0.77	0.9
										0.72	0.82		0.74	0.63
										0.95	1.68		0.42	0.76
										0.69	0.77		0.27	0.77
										0.82	0.96		0.4	0.56
										1.33	0.93		0.41	0.84
										0.71	1.2		0.54	0.59
										0.91	0.97		0.44	0.84
										0.73	0.74		0.31	0.63
										0.61	0.98		0.55	0.73
										1.62	0.72		0.52	0.52
										0.57	1.14		0.41	0.8
										0.74	1.62		0.48	0.56
										1.14	0.79		0.28	0.39
										0.7	1.78		0.52	0.5
										1.5	1.24		0.6	0.93
										0.55	0.86		0.28	0.55
										1.06	0.93		0.4	0.66
										0.69	0.85		0.27	0.8
										0.82	0.73		0.53	0.71
										0.69	1.13		0.55	0.77
										0.88	0.98		0.4	0.78
										0.54	0.62		0.52	0.42
										0.4	0.89		0.55	0.69
										0.86	0.68		0.37	0.58
										0.95	1.21		0.48	0.76
										0.92	0.71		0.45	0.66
										0.63	2.74		0.41	0.97
										1	1.99		0.5	1.07
										0.33	0.9		0.27	0.63
										0.5	0.72		0.35	0.73
										0.82	2.7		0.43	0.53
										0.32	0.61		0.49	0.94
										1.06	2.05		0.37	0.93
										0.99	0.96		0.15	0.86
										0.75	0.59		0.5	0.96
										0.53	0.71		0.15	0.98
										1.14	0.62		0.24	0.83
										0.74	1.43		0.38	0.63
										0.59	3.01		0.16	0.9
										1.01	0.86		0.19	0.81
										0.76	0.78		0.21	0.73
										0.96	0.97		0.42	0.77
										0.98	0.81		0.84	0.83
										0.77	0.45		0.5	0.81
										1.19	0.49		0.28	0.98
										1.26	2.2		0.46	0.96
										1.56	1.56		0.72	0.75
										1.59	0.47		0.5	0.93
										1.22	0.53		0.41	0.67
										2.24	0.91		0.82	0.49
										1.12	0.67		0.81	0.83
										0.94	0.52		1.14	0.85
										1.28	0.54		0.82	0.64
										1.16	0.47		0.87	0.55
										0.67	0.62		1.09	0.47
										1.88	0.59		0.45	0.99
										0.51	1.27		0.79	1.02
										0.66	2.22		0.91	0.77
										1.13	1.61		0.79	0.88
										1.88	1.25		0.54	0.71
										0.7	1.21		0.23	0.77
										0.81	0.75		0.18	0.66
										0.52	2.13		0.52	0.9
										1.88	1.24		0.39	0.62
										0.74	1.16		0.18	0.91
										0.6	1.09		0.34	0.73
										2.29	0.89		0.55	0.74
										0.87	1.79		0.63	0.76
										1.12	1.18		0.46	0.91
										1.85	0.98		0.18	0.46
										1.06	1.56		0.69	0.95
										0.74	1.14		0.34	0.57
										1.58	1.64		0.64	0.73
										0.69	1.09		0.64	0.75
										1.31	0.88		0.84	0.85
										1.53	0.79		0.71	0.89
										1.37	1.13		0.98	0.74
										0.75	0.42		0.35	0.55
										1.73	0.63		0.31	0.84
										1.05	0.63		0.56	0.87
										0.56	1.16		0.6	0.58
										0.59	1.31		0.36	0.46
										2.48	0.99		0.69	0.43
										0.88	1.5		0.83	0.81
										1.03	1.02		0.48	0.85
										1.66	0.63		0.41	0.64
										0.52	1.53		0.63	0.94
										0.79	0.68		0.61	0.76
										0.74	0.88		0.64	0.91
										2.05	0.82		0.42	0.73
										0.83	0.72		0.33	0.42
										0.37	0.64		0.48	0.9
										1.38	0.71		0.63	0.88
										0.55	0.95		0.51	0.57
										1.07	1.28		0.36	0.95
										1.79	1.32		0.42	0.76
										1.01	1.05		0.31	0.71
										0.78	0.9		0.41	0.9
										0.7	2.05		0.52	0.88
										2.23	1		0.71	1.16
										0.4	1.15		0.46	0.96
										1.32	0.73		0.34	0.73
										1.71	0.84		0.39	0.88
										0.76	2.04		0.4	0.92
										1	0.66		0.62	0.74
										1.79	0.9		0.48	0.58
										0.58	0.43		0.83	0.69
										0.66	0.55		0.58	0.59
										0.68	0.82		0.45	0.92
										0.7	0.4		0.28	0.6
										1.39	1.5		0.5	0.84
										1.42	0.29		0.39	0.69
										1.53	0.79		0.27	0.85
										1.29	0.48		0.23	0.73
										1.26	0.4		0.49	0.78
										0.92	0.73		0.69	0.68
										1.43	0.31		0.25	0.82
										1.15	0.3		0.71	0.66
										1.15	1.13		0.45	0.56
										0.63	0.76		0.5	0.55
										1.69	0.32		0.73	0.82
										0.94	0.28		0.53	0.9
										1.29	0.4		0.22	1.02
										1.26	1.07		0.5	0.82
										1.13	0.78		0.78	0.52
										2.06	0.6		0.65	0.67
										0.85	1.42		0.19	0.68
										1.4	0.46		0.63	0.94
										1.47	0.63		0.84	0.7
										0.68	1.47		0.64	0.39
										1.34	0.71		0.43	0.68
										1.29	0.57		0.2	0.67
										1.2	1.09		0.81	0.69
										1.65	0.57		0.75	0.77
										0.88	0.94		0.4	0.95
										0.7	0.68		0.36	0.39
										0.92	0.65		0.48	0.1
										1	0.83		0.58	0.48
										1.78	0.48		0.71	0.5
										1.24	1.17		0.31	0.97
										1.26	0.48		0.42	0.2
										1.1	0.4		0.36	0.46
										1.13	0.97		0.4	0.4
										1.01	0.46		0.5	0.42
										0.86	0.74		0.47	0.21
										1.24	0.87		0.36	0.51
										1.14	0.48		0.52	0.4
										1.13	0.8		0.59	0.48
										2.69	0.89		0.74	0.4
										1.63	0.82		0.57	0.46
										2.06	0.98		0.47	0.21
										1.23	0.97		0.41	0.24
										2.23	1.84		0.54	0.39
										1.23	2.51		0.48	0.17
										3.11	0.89		0.38	0.26
										1.4	1.09		0.3	0.98
										2.81	0.77		0.38	0.29
										2.38	1.32		0.73	0.96
										1.35	0.92		0.37	0.45
										1.11	0.84		0.6	0.7
										1.6	1.62		0.55	0.4
										2.33	0.69		0.33	0.68
										1.42	0.83		0.59	0.6
										1.82	1.56		0.63	0.67
										0.93	0.53		0.61	0.81
										1.06	0.65		0.74	0.62
										1.95	1.81		0.57	0.42
										1.24	0.66		0.45	0.69
										1.47	0.56		0.43	0.22
										1.67	1.13		0.47	0.49
										0.61	0.84		0.35	0.66
										2.02	0.36		0.51	0.56
										0.68	1.11		0.47	0.54
										0.65	0.64		0.53	0.77
										1.9	0.47		0.37	0.3
										1.84	1.2		0.42	0.25
										1.33	0.59		0.39	0.53
										0.89	0.62		0.58	0.22
										0.91	0.65		0.66	0.67
										1.28	0.35		0.51	0.48
										0.6	0.49		0.7	0.78
										0.79	0.42		0.75	0.48
										0.4	0.49		0.28	0.19
										0.6	0.49		0.18	0.26
										1.06	0.55		0.2	0.29
										1.64	0.27		0.48	0.92
										0.97	0.56		0.32	0.59
										0.85	0.32		0.61	0.49
										0.61	0.31		0.79	0.54
										1.01	0.51		0.69	0.79
										1.9	0.35		0.7	0.79
										0.78	1.39		0.29	0.93
										1.31	2.11		0.18	0.62
										1.68	2.32		0.93	0.67
										0.66	1.34		0.73	0.42
										1.14	1.73		0.22	0.32
										1.42	1.04		0.45	0.68
										0.56	2.19		0.53	0.36
										1.5	1.3		0.3	0.55
										1	1.46		0.52	0.57
										1.21	1.83		0.66	0.59
										2.6	1.33		0.34	0.69
										0.72	1.13		0.64	0.69
										0.72	1.17		0.41	0.37
										1.17	1.7		0.84	0.46
										1.12	1.68		0.89	0.41
										0.4	0.91		0.43	0.5
										0.73	1.96		0.51	0.46
										2.58	1.15		0.5	0.69
										0.5	1.86		0.76	0.58
										1.13	0.98		0.4	0.75
										0.78	1.27		0.35	0.69
										1.63	1.46		0.69	0.46
										0.71	1.93		0.45	0.47
										0.67	0.7		0.39	0.5
										0.58	0.83		0.68	0.89
										1.83	0.55		0.72	0.33
										0.58	0.67		0.72	0.58
										0.49	1.17		0.33	0.3
										0.58	0.55		0.34	0.67
										1.85	0.52		0.18	0.51
										0.92	0.5		0.49	0.36
										0.7	1.17		0.19	0.6
										1.58	0.5		0.38	0.51
										0.59	0.75		0.74	0.72
										0.55	2.17		0.19	0.17
										0.35	1.29		0.27	0.43
										1.66	0.93		0.63	0.51
										0.45	1.2		0.41	0.23
										0.56	0.95		0.41	0.63
										0.6	0.83		0.4	0.34
										1.47	1.78		0.34	0.52
										0.55	0.77		0.18	0.42
										0.48	1.54		0.21	0.22
										1.4	0.67		0.53	0.83
										1.5	0.67		0.37	0.65
										1.5	0.66		0.4	0.62
										1.07	1.85		0.18	0.61
										1.62	0.64		0.15	0.73
										2.25	0.59		0.44	0.44
										0.94	1.48		0.76	0.51
										1.89	1.06		0.39	0.37
										1.13	1.2		0.19	0.58
										2.27	0.91		0.35	0.28
										1.57	0.9		0.34	0.28
										0.92	1.52		0.26	0.46
										1.41	0.6		0.46	0.19
										2.07	0.62		0.28	0.25
										0.99	0.92		0.25	0.56
										1.67	0.83		0.38	0.27
										1.41	0.77		0.24	0.55
										0.96	1.09		0.38	0.29
										0.95	0.55		0.23	0.56
										1.33	1.36		0.24	0.5
										1.12	0.74		0.25	0.4
										1.82	0.93		0.35	0.7
										0.79	0.83		0.2	0.87
										1.22	0.76		0.24	0.49
										0.85	0.86		0.34	0.34
										0.96	1.03		0.23	0.54
										0.99	0.62		0.11	0.4
										0.67	0.82		0.28	0.54
										0.86	0.79		0.42	0.53
										0.76	0.59		0.1	0.33
										0.98	1.3		0.45	0.4
										0.99	2.82		0.44	0.54
										0.67	1.74		0.24	0.25
										0.74	1.67		0.58	0.51
										1.87	2.61		0.21	0.5
										1.16	1.25		0.1	0.32
										0.99	2.47		0.2	0.69
										0.68	1.82		0.66	0.5
										0.95	1.27		0.44	0.1
										0.86	1.46		0.73	0.82
										1.1	2.38		0.73	0.29
										2.94	1.86		0.61	0.53
										2.47	0.76		0.4	0.4
										0.74	1.2		0.58	0.46
										1.56	2.31		0.4	0.41
										2.29	1.68		0.32	0.24
										3.1	1.22		0.4	0.25
										0.81	0.81		0.36	0.47
										0.86	1.97		0.32	0.43
										1.08	2.25		0.17	0.39
										2.52	0.92		0.33	0.64
										3.05	0.74		0.55	0.39
										0.8	2.15		0.23	0.48
										1.04	0.79		0.36	0.63
										1.85	1.81		0.15	0.45
										1.04	0.89		0.4	0.35
										1.63	1.92		0.22	0.31
										0.83	0.57		0.76	0.2
										1.23	2.51		0.2	0.31
										2.57	0.84		0.24	0.39
										1.74	1.01		0.64	0.17
										0.65	0.7		0.68	0.35
										1.27	0.82		0.26	0.31
										1.04	1.18		0.44	0.69
										2.01	2.58		0.7	0.37
										1.15	0.6		0.35	0.23
										0.7	1.19		0.53	0.21
										0.29	0.61		0.5	0.43
										0.65	0.95		0.33	0.15
										1.01	0.9		0.61	0.37
										1.24	1.87			0.25
										1.64	0.74			0.25
										0.44	2.31			0.57
										1.22	0.72			0.3
										0.44	0.55			0.52
										0.36	1.77			0.85
										0.88	0.68			0.48
										1.06	2.26			0.78
										1.1	0.52			0.49
										1.01	2.05			0.45
										2.56	1.13			0.59
										0.55	1.38			0.72
										0.91	0.71			0.48
										0.69	1.96			0.68
										2.34	0.77			0.72
										1.13	1.71			0.72
										0.81	0.41			0.31
										1.91	0.81			0.54
										0.79	1.98			0.58
										1.14	1.42			0.46
										1.7	2.21			0.33
										0.87	1.19			0.54
										0.66	1.72			0.23
										2.1	1.84			0.22
										0.69	1.54			0.16
										0.84	1.97			0.35
										2.05	0.63			0.44
										1.32	0.87			0.61
										0.64	0.53			0.65
										0.84	2.07			0.18
										1.51	0.55			0.66
										2.4	0.62			0.68
										0.56	0.45			0.72
										0.98	0.66			0.36
										1.41	1.53			0.53
										0.36	1.24			0.39
										1	2.6			0.66
										1.03	1.18			0.76
										0.39	1.43			0.67
										0.51	1.42			0.79
										1.57	1.29			0.61
										0.9	1.34			0.66
										0.57	1.33			0.71
										1.53	1.6			0.46
										0.5	0.82			0.45
										0.56	1.59			0.39
										0.65	2.25			0.42
										0.23	0.78			0.46
										2	1.01			0.52
										0.52	2.05			0.41
										1.43	0.9			0.4
										0.62	0.97			0.6
										1.6	0.77			1.02
										1.93	1.24			0.54
										1.4	0.95			0.55
										1.09	0.97			0.57
										1.24	0.73			0.64
										1.69	1.04			0.31
										1.41	0.89			0.74
										1.59	0.77			0.24
										1.23	0.83			0.45
										1.39	0.92			0.4
										2.09	0.85			0.4
										0.99	0.84			0.56
										1.39	0.91			0.52
										1.56	0.94			0.88
										1.98	1.86			0.6
										0.91	2.67			0.75
										1	0.67			0.45
										0.93	0.97			0.59
										1.36	1.74			0.21
										1.35	2.32			0.45
										1.18	0.61			0.53
										1.4	0.47			0.59
										1.31	0.39			0.5
										1.16	2.7			0.51
										1.1	0.27			0.21
										0.98	0.48			0.7
										0.84	2.11			0.61
										0.75	2.71
										0.77	1.92
										1.47	1.24
										1.07	2.27
										1.13	2.34
										1.81	2.96
										2.27	1.73
										0.64	2.13
										1.06	2.42
										1.66	2.74
										1.15	1.74
										1.14	1.98
										1.48	2.47
										2.55	1.9
										0.55	1.47
										0.82	1.52
										1.86	1.91
										0.86	1.97
										1.47	1.71
										0.96	2.5
										1.07	1.89
										0.49	1.03
										0.3	2.12
										1.85	1.22
										0.71	1.4
										0.76	1.52
										1.43	0.63
										0.66	2.29
										1.84	0.26
										0.99	0.3
										1.6	0.33
										0.76	1.72
										0.72	1.35
										1.49	1.99
										0.7	1.59
										0.85	1.82
										0.78	1.8
										2.26	1.08
										0.45	1.06
										0.69	0.85
										0.84	1.31
										1.26	0.75
										0.55	0.93
										0.48	0.7
										0.62	1.37
										0.57	1.05
										1.51	0.87
										0.35	1.19
										0.79	0.94
										0.56	1.14
										1	0.77
										0.43	0.79
										0.72	1.17
										0.88	1.38
										0.88	0.54
										0.96	1.3
										1.4	0.78
										0.4	1.84
										1.06	0.68
										0.58	0.43
										0.49	0.98
										1.32	0.58
										0.65	0.48
										0.25	0.45
										1	0.97
										0.84	0.26
										0.59	1.13
										0.75	0.13
										0.48	0.69
										0.49	1.42
										1.08	0.95
										0.26	0.82
										0.98	0.93
										0.7	0.6
										0.33	0.56
										1	1.44
										0.41	0.56
										0.59	0.78
										1.19	1.4
										0.41	0.34
										0.8	1.03
										0.57	0.43
										0.42	1.45
										1.32	0.71
										1.6	0.64
										0.84	1.23
										0.73	0.31
										0.88	0.75
										0.91	0.65
										0.83	1.7
										1.17	0.32
										0.7	0.44
										0.7	0.64
										0.59	1.36
										1.18	0.4
										1.35	0.34
										0.8	1.28
										0.89	0.74
										1.01	1.54
										0.64	1.44
										0.68	0.9
										1.62	1.13
										3.09	0.89
										2.34	0.91
										1.38	0.95
										0.8	0.77
										2.53	1.04
										3.24	0.77
										1.56	1.03
										0.92	0.75
										2.74	0.88
										1.11	0.93
										2.79	0.99
										0.59	0.8
										0.73	0.88
										1.14	0.86
										1.04	0.95
										2.46	0.89
										2.51	1.01
										0.76	0.74
										0.51	1.14
										0.77	0.74
										1.84	0.78
										0.77	0.67
										2.06	0.76
										0.64	0.52
										2.26	1.01
										0.76	1.7
										2.41	2.32
										0.83	2.86
										0.67	1.4
										1.52	2.05
										0.74	1.67
										2.73	0.58
										0.89	1.49
										0.54	1.86
										0.62	1.86
										0.81	0.99
										0.76	2.62
										0.57	2.82
										0.65	1.12
										0.61	1.09
										0.87	0.74
										0.56	1.76
										2.14	1.54
										0.39	1.17
										1.16	1.19
										0.38	2.44
										0.8	1.67
										2.25	1.22
										0.75	1.25
										0.67	0.8
										0.77	1.94
										1.73	2.04
										0.99	1.02
										0.6	0.67
										0.5	1.76
										2.47	2.13
										0.74	0.55
										0.58	0.83
										0.43	2.02
										0.89	0.54
										2.05	2.14
										0.32	1.25
										0.78	0.96
										0.84	1.88
										1.96	1.68
										0.85	0.72
										0.45	0.64
										0.61	0.62
										2.36	1.68
										2.37	1.47
										1.86	0.6
										1.49	0.4
										1.78	1.67
										1.54	0.49
										0.98	1.63
										1.53	1.56
										1.02	1.77
										1.76	1.65
										0.87	1.07
										1.17	1.53
										1.02	1.08
										1.55	1.45
										1.55	1.05
										0.65	1.28
										0.76	1.02
										1.55	1.16
										0.98	1.02
										1.38	0.74
										1.07	0.9
										1.4	1.86
										0.79	1.98
										1.13	0.76
										0.76	1.48
										1.25	0.79
										0.67	2.58
										0.63	0.82
										1	0.38
										0.83	1.05
										0.68	2.39
										0.7	0.64
										0.91	0.71
										1.1	0.57
										1.05	2.6
										1.81	0.66
										1.75	0.62
										0.93	0.49
										1.56	2.26
										1.65	0.6
										0.96	0.35
										2.3	0.69
										0.91	0.43
										1.36	1.76
										0.82	0.54
										1.88	0.55
										0.95	2.6
										2.19	0.56
										1.02	0.46
										1.87	0.46
										0.77	2.24
										2.13	2.48
										0.9	1.48
										0.52	1.08
										2	1.31
										0.93	1.44
										2.19	1.47
										0.66	1.11
										1.88	1.22
										0.67	0.72
										1.88	1.06
										0.47	0.95
										1.45	1.12
										0.58	1.11
										1.1	0.72
										1.96	1.16
										1.03	1.18
										1.33	0.77
										0.55	0.63
										0.73	1.52
										0.89	2.98
										0.53	2.78
										0.26	1.37
										0.93	1.95
										1.93	1.42
										0.59	3.15
										0.57	0.67
										0.62	1.77
										0.72	1.35
										0.38	2.86
										0.42	1.01
										0.61	1.76
										1.67	1.33
										0.56	1.19
										1.03	2.52
										1.82	2.58
										0.65	0.87
										0.71	1.27
										2.7	2.61
										0.54	2.24
										0.83	1.15
										0.74	1.66
										1.78	1.73
										1.11	2.68
										0.39	0.87
										0.42	1.03
										1.52	2.14
										0.88	1.04
										0.61	2.15
										0.43	0.99
										1.88	1.76
										0.49	0.76
										0.51	0.7
										0.84	1.85
										2.56	1.65
										0.53	0.74
										0.78	0.99
										0.45	1.98
										0.42	2.19
										2.74	0.82
										0.98	1.12
										2.24	1.45
										1.19	0.83
										1.97	0.68
										1.39	1.91
										1.86	0.87
										2.12	1.01
										1.3	0.74
										1.64	0.54
										1.37	0.58
										1.48	0.68
										1.04	0.68
										1.11	1.37
										1.13	0.75
										1.02	0.65
										0.99	1.77
										1.83	1.11
										1.15	0.55
										0.71	1.06
										0.84	1.73
										1.2	0.83
										0.94	0.63
										1.52	0.77
										1.54	1.77
										1.29	0.41
										1.26	0.75
										1.09	0.65
										1.27	2.47
										1.2	0.65
										1.12	0.67
										1.09	0.68
										1.04	1.87
										1.17	1.43
										1.26	2.39
										0.98	2.31
										0.96	1.37
										0.92	1.08
										1.28	1.96
										1.13	1.22
										0.83	2.13
										1.16	1.28
										0.86	1.25
										0.93	0.76
										0.91	1.77
										0.97	1.28
										0.51	0.88
										1.69	1.66
										2.55	0.78
										0.26	0.79
										0.6	0.85
										1.25	0.98
										0.29	0.69
										0.46	0.87
										1.4	1.01
										0.68	1.25
										0.95	0.76
										0.27	0.91
										1.77	3.13
										0.28	1.98
										1.22	1.23
										0.27	1.12
										0.36	1.5
										0.82	1.51
										1.95	0.77
										1.93	0.86
										0.29	0.7
										1.33	0.46
										1.39	0.78
										1.12	0.59
										1.03	0.69
										1.32	1.39
										0.77	0.62
										0.79	0.46
										1.33	0.5
										0.52	0.64
										1.07	0.82
										1.41	0.54
										1.24	0.44
										1.27	0.56
										0.91	0.47
										1.25	0.77
										0.55	0.6
										1.87	0.68
										1.11	0.57
										0.83	1.03
										1.42	0.44
										0.83	0.73
										0.95	0.54
										0.76	0.68
										0.97	0.5
										0.77	0.84
										1.02	2.94
										0.63	1.93
										0.83	0.55
										0.6	1.49
										0.95	1.55
										0.76	1.85
										0.77	1.6
										0.69	2.39
										0.62	3.15
										0.78	0.77
										0.74	0.78
										0.59	1.04
										0.67	2.76
										0.7	0.94
										0.39	0.64
										0.67	2.44
										0.48	0.71
										0.22	2.42
										0.21	1.35
										0.73	0.72
										0.37	1.61
										0.44	0.89
										0.9	1.12
										0.36	3.36
										0.49	1.78
										0.49	0.65
										0.5	0.7
										0.66	2.01
										1.73	0.7
										0.56	0.53
										0.39	1.06
										0.34	0.72
										0.84	2.6
										0.67	0.42
										0.99	0.89
										0.64	0.43
										1.73	0.64
										0.34	0.5
										0.57	0.49
										2.33	0.42
										2.82	0.65
										0.28	0.79
										0.52	2.25
										3.1	1.9
										1.09	3.18
										0.78	2.13
										3.44	2.7
										0.7	1.96
										0.24	1.13
										2.67	2.31
										0.33	2.43
										2.09	1.67
										0.38	1.19
										0.44	1.37
										3.17	1.98
										0.32	2.56
										2.03	1.43
										0.72	1.64
										0.46	0.9
										0.74	2.27
										1.51	1.49
										1.86	1.91
										1.51	0.91
										2.29	1.35
										2.5	1.66
										2.02	1.19
										1.31	1.25
										2.76	2.71
										1.36	2.17
										1.49	1.54
										2.48	1.29
										1.1	1.73
										2.44	2.51
										1.26	1.33
										1.55	1.74
										2.39	1.26
										1.18	1.98
										1.11	0.91
										1.03	1.44
										0.98	1.06
										1.9	2.77
										0.74	1.89
										0.69	1.44
										1.79	1.01
										0.52	0.62
										0.96	0.63
										2.89	1
										1	2.21
										0.99	0.56
										0.54	0.9
										1.01	0.53
										0.91	0.95
										0.83	2.72
										0.26	0.77
										0.96	1.25
										0.64	0.79
										0.55	0.65
										0.67	2.04
										0.8	0.57
										0.45	0.74
										3.15	2.27
										1.94	0.74
										0.4	0.56
										0.63	0.65
										2.35	0.87
										0.51	3.18
										0.23	1.94
										3.37	2.01
										0.31	2.32
										0.71	2.05
										1.93	1.56
										1.08	1.82
										0.36	2.16
										2.4	1.78
										1.8	1.68
										0.88	1.83
										0.43	1.31
										0.57	1.32
										1.24	1.74
										0.9	1.69
										3	1.66
										0.61	2.01
										1.79	1.32
										0.39	1.5
										0.39	1.38
										0.76	1.34
										3.42	1.02
										1.22	2.02
										0.6	1.06
										0.18	1.07
										0.59	1.63
										0.91	0.79
										1.75	1.67
										0.48	0.75
										3.07	0.32
										0.34	3.14
										1.86	3.39
										0.38	0.54
										0.46	0.29
										0.49	0.2
										3.39	0.37
										1.82	0.57
										1.53	1.15
										3.01	0.45
										2.13	0.94
										1.27	1.11
										2.39	0.46
										2.03	3.35
										1.31	0.32
										2.5	0.54
										1.35	3.24
										2.33	1.71
										1.01	1.31
										0.74	1.88
										2.21	0.89
										1.28	0.64
										1.31	1
										1.79	0.67
										1.74	0.8
										1.86	0.87
										1.68	0.63
										1.62	0.51
										1.5	0.57
										2.07	0.38
										0.6	2.46
										1.07	2.18
										1.81	0.31
										1.25	0.59
										1.19	0.27
										1.75	2.69
										1.74	0.25
										1.52	1.82
										1.51	1.18
										2.15	1.35
										1.5	1.07
										1.19	2.59
										1.06	1.65
										1.26	1.34
										1.55	1.14
										0.96	1.3
										1.23	0.83
										1.22	0.83
										0.75	1.27
										1.1	0.77
										0.81	0.61
										1.1	1.09
										0.83	1.03
										0.37	1.18
										3.22	1.14
										0.35	0.92
										0.48	0.82
										0.6	1.37
										1.08	0.91
										0.87	1
										0.68	0.7
										0.72	0.84
										0.95	0.81
										0.8	0.6
										0.95	0.48
										1.27	0.73
										0.76	0.64
										0.75	0.58
										0.86	0.49
										1.01	0.56
										0.59	0.36
										0.85	0.65
										0.99	0.41
										0.49	0.47
										1	0.46
										0.74	0.57
										0.72	2.73
										0.84	1.17
										1.14	0.34
										1.25	0.92
										0.84	2.79
										1.38	0.28
										0.37	2.21
										0.7	0.92
										0.63	0.27
										0.62	0.49
										0.97	1.57
										0.56	0.37
										0.59	3.14
										0.4	1.91
										0.44	1.96
										0.48	0.92
										0.42	0.76
										0.65	2.06
										0.53	1.66
										0.67	1.13
										0.4	0.93
										0.79	2.19
										3.21	1.98
										1.85	1.18
										0.73	1.76
										0.83	1.93
										1.68	1.55
										0.45	2.35
										2.85	1.64
										0.4	1.21
										0.23	1.04
										1.69	0.72
										2.62	0.55
										1.41	1.4
										1.99	0.5
										2.65	0.7
										1.21	0.78
										2.57	0.83
										1.81	0.37
										1.65	0.74
										1.79	0.62
										2.07	0.88
										1.54	0.63
										1.04	0.91
										1.86	1.29
										1.27	0.99
										1.58	0.92
										1.34	1.2
										1.27	1.25
										0.76	1.64
										1.17	1.89
										1.45	0.71
										1.07	0.62
										1.2	1.25
										0.88	0.8
										0.62	1.4
										0.73	1.47
										0.41	0.76
										0.43	0.64
										0.37	3.16
										0.41	1.31
										1.14	0.66
										0.81	1.12
										0.78	0.39
										1.08	0.55
										0.69	1.49
										0.95	0.82
										1.02	2.19
										0.88	0.36
										0.99	1.57
										0.55	1.85
										0.55	1.5
										0.69	2.11
										0.51	2.33
										2.74	1.15
										2.37	1.57
										0.35	1.4
										0.24	0.77
										0.68	0.81
										0.58	1.46
										2.97	0.93
										2.74	0.49
										0.87	2.41
										0.66	0.51
										0.73	1.21
										3.04	0.93
										0.57	1.18
										2.55	0.2
										0.22	1.11
										0.28	0.98
										0.57	0.88
										1.66	0.91
										0.55	1.41
										0.05	1.97
										2.06	1.08
										1.39	0.81
										2.31	0.39
										1.67	0.36
										2.21	0.51
										1.52	0.68
										1.78	0.39
										1.98	0.47
										2.12	1.95
										1.51	1.21
										1.13	0.44
										1.48	0.78
										1.9	0.37
										1.1	1.38
										1.24	0.61
										1.49	0.2
										1	0.56
										1.12	0.62
										1.11	0.3
										3	0.34
										1.04	0.18
										0.73	0.24
										1.82	0.97
										0.87	0.35
										1.14	0.5
										1.5	0.35
										0.67	1.29
										0.15	0.33
										0.44	0.52
										0.32	0.85
										1.52	0.83
										0.28	0.77
										0.26	0.8
										1.52	0.82
										1.79	0.61
										1	1
										1.25	0.53
										1.2	0.99
										1	0.88
										0.94	0.59
										1.4	0.5
										1.1	0.74
										1.26	0.47
										1.51	0.49
										0.96	0.36
										1.08	0.52
										0.67	0.38
										1.65	0.48
										1.14	0.57
										1	0.3
										0.7	2.69
										0.92	1.27
										0.65	0.57
										0.52	0.18
										1.16	3.25
										0.61	0.4
										0.66	0.92
										0.59	1.29
										0.83	1.4
										0.52	1.72
										0.54	1.03
										1.02	1.68
										0.55	0.97
										0.85	1.2
										0.49	0.71
										0.42	0.6
										0.69	0.94
										0.5	0.7
										0.85	0.95
										3.79	0.67
										2.79	0.94
										1.26	0.57
										0.46	0.76
										2.66	0.72
										0.6	0.71
										3.14	0.36
										0.33	0.35
										0.55	0.58
										1.9	0.49
										0.37	0.69
										2.58	0.44
										0.27	0.54
										1.77	2.38
										0.91	2.34
										0.33	1.88
										1.44	0.58
										0.44	1.29
										2.06	0.46
										0.33	0.56
										2.17	2.1
										3.56	0.65
										1.21	1.73
										1.91	0.26
										1.85	0.26
										1.55	0.61
										3.69	2.58
										1.04	1.07
										1.32	0.34
										1.98	0.86
										1.41	1.44
										3.14	1.72
										1.8	1.37
										0.91	1.15
										3.63	1.64
										1.72	0.86
										0.88	0.84
[truncated: 216 more rows]

## Sheet: Fig 1 F–H KD neuron
	Figure 1– Values for dendritic spine density analysis on Rai14 knockdown.
		Figure 1 F				Figure 1 G				Figure 1 H
		spine density/ mm				spine density/ mm				spine density/ mm
		CTL	Rai14 KD			CTL	Rai14 KD			CTL	Rai14 KD
	number of neurons	20	20		number of neurons	41	40		number of neurons	17	19
	Mean ± SEM	8.206 ± 0.7148	5.914 ± 0.5797		Mean ± SEM	9.358 ± 0.4790	6.742 ± 0.4511		Mean ± SEM	16.50 ± 1.231	11.17 ± 0.6906
	p-value	0.0172			p-value	0.0002			p-value	0.0005
	Significance	*			Significance	***			Significance	***
	Test	student's t-test			Test	student's t-test			Test	student's t-test
		8.43688	5.22093			5.60336	5.09079			16.31	14.07
		5.75051	3.85408			9.62539	3.10108			25.09	9.07
		5.0948	4.15741			7.8064	2.5558			20.2	15.15
		7.19177	2.76402			5.78898	2.69665			10.94	12.91
		4.95781	4.03918			3.17316	5.96358			13.84	12.64
		3.78433	7.08761			4.8879	3.58963			24.38	13.86
		8.47686	3.13817			5.07589	1.78854			15.43	6.66
		7.48333	2.86408			6.45735	3.01842			13.36	9.38
		8.62186	5.70763			5.04585	3.96572			22.58	15.34
		3.81207	7.56742			7.81988	4.02388			13.11	9.79
		9.49808	6.58804			5.72028	2.39463			21.95	14.25
		5.38058	4.73575			5.1236	2.14151			21.24	7.66
		13.5	6.39			10.6298	3.38162			11.49	11.07
		10.64	5.64			14.532	6.93398			11.54	14.07
		16.96	7.74			12.9818	9.29485			11.74	12.48
		9.03	9.6			10.1463	5.02554			17.11	7.68
		10.13	13.89			5.57563	8.03522			10.18	6.75
		9.64117	6.84289			8.94347	10.4191				7.32
		7.50015	5.84646			7.44559	6.9826				12.01
		8.22152	4.59867			10.0348	4.87127
						10.606	10.9565
						9.84485	6.83153
						10.2318	9.60986
						8.24968	8.94998
						8.07046	6.84538
						8.65972	7.44607
						9.55144	7.27671
						13.6695	9.60055
						10.5279	7.16864
						10.1545	9.79231
						10.1198	7.81206
						9.36018	6.43171
						10.0309	7.19415
						16.5897	9.79107
						13.1915	11.5604
						12.8461	10.0543
						10.7302	8.8711
						13.0376	10.6611
						11.684	7.9041
						13.9236	9.64537
						10.2007
