# Supplementary material for: Retinoic acid-induced protein 14 controls dendritic spine dynamics associated with depressive-like behaviors
Source: eLife. 2022 Apr 25;11:e77755. doi: 10.7554/eLife.77755 (PMC9068211; doi:10.7554/eLife.77755)
Supplement: Source data 1. [file elife-77755-data1.zip]

Archive with 29 entries (27 files):
- Figure 2/
- Figure 2/Figure 2B Rai14.tif
- Figure 2/Figure 2B Tara.tif
- Figure 2/Figure 2B-size marker for Rai14.tif
- Figure 2/Figure 2B-size marker for Tara.tif
- Figure 2/Figure 2C alpha-tubulin.tif
- Figure 2/Figure 2C Rai14.tif
- Figure 2/Figure 2C Tara.tif
- Figure 2/Figure 2C-size marker for Rai14 and alpha-tubulin.tif
- Figure 2/Figure 2C-size marker for Tara.tif
- Figure 2/Figure 2E GFP (Tara).tif
- Figure 2/Figure 2E Rai14.tif
- Figure 2/Figure 2E-size marker for GFP (Tara).tif
- Figure 2/Figure 2E-size marker for Rai14.tif
- Figure 2/Figure 2F alpha-tubulin.tif
- Figure 2/Figure 2F GFP (Tara).tif
- Figure 2/Figure 2F Rai14.tif
- Figure 2/Figure 2F-size marker for Rai14, GFP (Tara) and alpha-tubulin.tif.tif
- Figure 2/Figure 2G alpha-tubulin.tif
- Figure 2/Figure 2G GFP (Rai14).tif
- Figure 2/Figure 2G Myc (Tara).tif
- Figure 2/Figure 2G-size marker for GFP (Rai14), Myc (Tara) and alpha-tubulin.tif
- Figure 5/
- Figure 5/Figure 5K alpha-tubulin.tif
- Figure 5/Figure 5K Rai14.tif
- Figure 5/Figure 5K Tara.tif
- Figure 5/Figure 5K-size marker for alpha-tubulin.tif
- Figure 5/Figure 5K-size marker for Rai14.tif
- Figure 5/Figure 5K-size marker for Tara.tif
