# Supplementary material for: Retinoic acid-induced protein 14 controls dendritic spine dynamics associated with depressive-like behaviors
Source: eLife. 2022 Apr 25;11:e77755. doi: 10.7554/eLife.77755 (PMC9068211; doi:10.7554/eLife.77755)
Supplement: Source data 2. [file elife-77755-data2.zip]

Archive with 18 entries (15 files):
- Figure1-figure supplement1/
- Figure1-figure supplement1/Fig1-S1E alpha-tubulin.tif
- Figure1-figure supplement1/Fig1-S1E Rai14.tif
- Figure1-figure supplement1/Fig1-S1E-size marker for alpha-tubulin.tif
- Figure1-figure supplement1/Fig1-S1E-size marker for Rai14.tif
- Figure2-figure supplement1/
- Figure2-figure supplement1/Fig2-S1B alpha-tubulin.tif
- Figure2-figure supplement1/Fig2-S1B GFP (Tara).tif
- Figure2-figure supplement1/Fig2-S1B Rai14.tif
- Figure2-figure supplement1/Fig2-S1B-size marker for alpha-tubulin.tif
- Figure2-figure supplement1/Fig2-S1B-size marker for GFP (Tara).tif
- Figure2-figure supplement1/Fig2-S1B-size marker for Rai14.tif
- Figure2-figure supplement2/
- Figure2-figure supplement2/Fig2-S2A FLAG (Rai14).tif
- Figure2-figure supplement2/Fig2-S2A GFP (Tara).tif
- Figure2-figure supplement2/Fig2-S2B alpha-tubulin.tif
- Figure2-figure supplement2/Fig2-S2B FLAG (Rai14).tif
- Figure2-figure supplement2/Fig2-S2B GFP (Tara).tif
