# Supplementary material for: Retinoic acid-induced protein 14 controls dendritic spine dynamics associated with depressive-like behaviors
Source: eLife. 2022 Apr 25;11:e77755. doi: 10.7554/eLife.77755 (PMC9068211; doi:10.7554/eLife.77755)
Supplement: Source data 3. [file elife-77755-data3.zip]

Archive with 27 entries (25 files):
- Figure2-figure supplement3/
- Figure2-figure supplement3/Fig2-S3A GFP (Rai14).tif
- Figure2-figure supplement3/Fig2-S3A Tara.tif
- Figure2-figure supplement3/Fig2-S3A-size marker for GFP (Rai14).tif
- Figure2-figure supplement3/Fig2-S3A-size marker for Tara.tif
- Figure2-figure supplement3/Fig2-S3B GFP (Rai14).tif
- Figure2-figure supplement3/Fig2-S3B GFP (Tara, GFP-c3).tif
- Figure2-figure supplement3/Fig2-S3B-size marker for GFP (Rai14 and Tara).tif
- Figure2-figure supplement3/Fig2-S3C alpha-tubulin.tif
- Figure2-figure supplement3/Fig2-S3C GFP (Rai14).tif
- Figure2-figure supplement3/Fig2-S3C Myc (Tara).tif
- Figure2-figure supplement3/Fig2-S3C-size marker for alpha-tubulin.tif
- Figure2-figure supplement3/Fig2-S3C-size marker for GFP (Rai14).tif
- Figure2-figure supplement3/Fig2-S3C-size marker for Myc (Tara).tif
- Figure2-figure supplement3/Fig2-S3D GFP (Rai14).tif
- Figure2-figure supplement3/Fig2-S3D Tara (input, long exposure).tif
- Figure2-figure supplement3/Fig2-S3D Tara (IP, short exposure).tif
- Figure2-figure supplement3/Fig2-S3D-size marker for GFP (Rai14).tif
- Figure2-figure supplement3/Fig2-S3D-size marker for Tara.tif
- Figure3-figure supplement1/
- Figure3-figure supplement1/Fig3-S1B GFP (Rai14).tif
- Figure3-figure supplement1/Fig3-S1B Tara.tif
- Figure3-figure supplement1/Fig3-S1C alpha-tubulin.tif
- Figure3-figure supplement1/Fig3-S1C FLAG (Tara).tif
- Figure3-figure supplement1/Fig3-S1C GFP (Rai14).tif
- Figure3-figure supplement1/Fig3-S1C-size marker for alpha-tubulin.tif
- Figure3-figure supplement1/Fig3-S1C-size marker for GFP (Rai14) and FLAG (Tara).tif
